# Supplementary material for: Aeromonas caviae subsp. aquatica subsp. nov., a New Multidrug-Resistant Subspecies Isolated from a Drinking Water Storage Tank
Source: Microorganisms. 2025 Apr 13;13(4):897. doi: 10.3390/microorganisms13040897 (PMC12029455; doi:10.3390/microorganisms13040897)
Supplement: Supplementary file 1 [file microorganisms-13-00897-s001.zip]

Archive with 1 entries (1 files):
- microorganisms-3529648-supplementary.xlsx
