# Supplementary material for: Aeromonas caviae subsp. aquatica subsp. nov., a New Multidrug-Resistant Subspecies Isolated from a Drinking Water Storage Tank
Source: Microorganisms. 2025 Apr 13;13(4):897. doi: 10.3390/microorganisms13040897 (PMC12029455; doi:10.3390/microorganisms13040897)
Supplement: Supplementary file 1 [file microorganisms-13-00897-s001.zip › microorganisms-3529648-supplementary.xlsx]

## Sheet: Virulence factors 
Adherence		V15	A. hydrophila ATCC 7966	A. salmonicida A449	A. veronii B565	A. hydrophila ML09-119
Flp type IV pili	flp1	-	AHA_1450	ASA_2915	B565_2735	AHML_08075
Flp type IV pili	flpA	-	AHA_1451	ASA_2914	B565_2734	AHML_08080
Flp type IV pili	flpB	-	AHA_1452	ASA_2913*	B565_2733	AHML_08085
Flp type IV pili	flpC	-	AHA_1453	ASA_2912	B565_2732	AHML_08090
Flp type IV pili	flpD	-	AHA_1454	ASA_2911	B565_2731	AHML_08095
Flp type IV pili	flpE	-	AHA_1455	ASA_2910	B565_2730	AHML_08100
Flp type IV pili	flpF	-	AHA_1456	ASA_2909	B565_2729	AHML_08105
Flp type IV pili	flpG	-	AHA_1457	ASA_2908*	B565_2728	AHML_08110
Flp type IV pili	flpH	-	AHA_1458	ASA_2907	B565_2727	AHML_08115
Flp type IV pili	flpI	-	AHA_1459	ASA_2906*	B565_2726	AHML_08120
Flp type IV pili	flpJ	-	AHA_1460	ASA_2905	B565_2725	AHML_08125
Flp type IV pili	flpK	-	AHA_1461	ASA_2904	B565_2724	AHML_08130
Flp type IV pili	flpL	-	AHA_1462	ASA_2903	B565_2723	AHML_08135
Lateral flagella	flgC	orf00336	-	ASA_0364	-	-
Lateral flagella	flgE	orf00334	-	ASA_0366	-	-
Lateral flagella	flgI	orf00330	-	ASA_0370	-	-
Lateral flagella	flgJ	orf00329	-	ASA_0371	-	-
Lateral flagella	fliF	orf00345	-	ASA_0355	-	-
Lateral flagella	fliG	orf00344	-	ASA_0356	-	-
Lateral flagella	fliP	orf00352	-	ASA_0348	-	-
Lateral flagella	lafB	orf00322	-	ASA_0379	-	-
Lateral flagella	lafC	orf00321	-	ASA_0380	-	-
Lateral flagella	lafE	orf00319	-	ASA_0382	-	-
Lateral flagella	lafF	orf00318	-	ASA_0383	-	-
Lateral flagella	lafK	orf00347	-	ASA_0353	-	-
Lateral flagella	lafS	orf00317	-	ASA_0384	-	-
Lateral flagella	lafT	orf00316	-	ASA_0385	-	-
Lateral flagella	lafU	orf00315	-	ASA_0386	-	-
Lateral flagella	lafX	orf00320	-	ASA_0381	-	-
Lateral flagella	lfgA	orf00338	-	ASA_0362	-	-
Lateral flagella	lfgB	orf00337	-	ASA_0363	-	-
Lateral flagella	lfgF	orf00333	-	ASA_0367	-	-
Lateral flagella	lfgG	orf00332	-	ASA_0368	-	-
Lateral flagella	lfgH	orf00331	-	ASA_0369	-	-
Lateral flagella	lfgK	orf00328	-	ASA_0372	-	-
Lateral flagella	lfgL	orf00327	-	ASA_0373	-	-
Lateral flagella	lfgM	orf00339	-	ASA_0361	-	-
Lateral flagella	lfgN	orf00340	-	ASA_0360	-	-
Lateral flagella	lfhA	orf00348	-	ASA_0352	-	-
Lateral flagella	lfhB	orf00349	-	ASA_0351	-	-
Lateral flagella	lfiE	orf00346	-	ASA_0354	-	-
Lateral flagella	lfiH	orf00343	-	ASA_0357	-	-
Lateral flagella	lfiI	orf00342	-	ASA_0358	-	-
Lateral flagella	lfiJ	orf00341	-	ASA_0359	-	-
Lateral flagella	lfiM	orf00354	-	ASA_0346	-	-
Lateral flagella	lfiN	orf00353	-	ASA_0347	-	-
Lateral flagella	lfiQ	orf00351	-	ASA_0349	-	-
Lateral flagella	lfiR	orf00350	-	ASA_0350	-	-
Lateral flagella	maf-5	orf00326	-	ASA_0374	-	-
Mannose-sensitive hemagglutinin (Msh) pilus, type IV pili	mshA	orf03507	-	-	B565_3659	AHML_01955
Mannose-sensitive hemagglutinin (Msh) pilus, type IV pili	mshB	orf03508	AHA_0395	-	B565_3660	AHML_01950
Mannose-sensitive hemagglutinin (Msh) pilus, type IV pili	mshC	orf03506	AHA_0396	-	B565_3658	AHML_01960
Mannose-sensitive hemagglutinin (Msh) pilus, type IV pili	mshD	orf03505	AHA_0397	ASA_3941	B565_3657	AHML_01965
Mannose-sensitive hemagglutinin (Msh) pilus, type IV pili	mshE	orf03511	AHA_0392	-	B565_3663	AHML_01935
Mannose-sensitive hemagglutinin (Msh) pilus, type IV pili	mshF	orf03509	AHA_0394	-	B565_3661	AHML_01945
Mannose-sensitive hemagglutinin (Msh) pilus, type IV pili	mshG	orf03510	AHA_0393	-	B565_3662	AHML_01940
Mannose-sensitive hemagglutinin (Msh) pilus, type IV pili	mshI1	orf03518	AHA_0387	ASA_3946	B565_3669	AHML_01905
Mannose-sensitive hemagglutinin (Msh) pilus, type IV pili	mshI	orf03519	AHA_0385	ASA_3947	B565_3670	AHML_01900
Mannose-sensitive hemagglutinin (Msh) pilus, type IV pili	mshJ	orf03517	AHA_0388	ASA_3945	B565_3668	AHML_01910
Mannose-sensitive hemagglutinin (Msh) pilus, type IV pili	mshK	orf03516	-	ASA_3944	B565_3667	AHML_01915
Mannose-sensitive hemagglutinin (Msh) pilus, type IV pili	mshL	orf03515	AHA_0389	ASA_3943	B565_3666	AHML_01920
Mannose-sensitive hemagglutinin (Msh) pilus, type IV pili	mshM	orf03513	AHA_0390	ASA_3942	B565_3665	AHML_01925
Mannose-sensitive hemagglutinin (Msh) pilus, type IV pili	mshN	orf03512	AHA_0391	-	B565_3664	AHML_01930
Mannose-sensitive hemagglutinin (Msh) pilus, type IV pili	mshO	orf03504	AHA_0398	ASA_3940	B565_3656	AHML_01970
Mannose-sensitive hemagglutinin (Msh) pilus, type IV pili	mshP	orf03503	-	ASA_3939	B565_3655	AHML_01975
Mannose-sensitive hemagglutinin (Msh) pilus, type IV pili	mshQ	orf03502	AHA_0399	ASA_3938	B565_3654	AHML_01980
Polar flagella	--	orf02867	AHA_1389	ASA_1361	B565_1123	AHML_07520
Polar flagella	--	-	AHA_4177	ASA_0151	-	-
Polar flagella	cheA-2	orf02871	AHA_1385	ASA_1357	B565_1119	AHML_07500
Polar flagella	cheB-2	orf02870	AHA_1386	ASA_1358	B565_1120	AHML_07505
Polar flagella	cheR-3	orf03307	AHA_2843	ASA_1488	B565_2607	AHML_15310
Polar flagella	cheV	orf03306	AHA_2844	ASA_1487	B565_2608	AHML_15315
Polar flagella	cheW	orf02866	AHA_1390	ASA_1362	B565_1124	AHML_07525
Polar flagella	cheY	orf02873	AHA_1383	ASA_1355	B565_1117	AHML_07490
Polar flagella	cheZ	orf02872	AHA_1384	ASA_1356	B565_1118	AHML_07495
Polar flagella	flaA	-	AHA_1698	ASA_2662	B565_1452	AHML_09350
Polar flagella	flaB	orf00830	AHA_1699	ASA_2661	B565_1453	AHML_09365
		orf00831			B565_1454
		orf00832
Polar flagella	flaG	-	AHA_1700	ASA_2660	-	AHML_09370
Polar flagella	flaH	orf00834	AHA_1701	ASA_2659	B565_1455	AHML_09375
Polar flagella	flaJ	orf00835	AHA_1702	ASA_2658	B565_1456	AHML_09380
Polar flagella	flgA	orf03305	AHA_2845	ASA_1486	B565_2609	AHML_15320
Polar flagella	flgB	orf03308	AHA_2842	ASA_1489	B565_2606	AHML_15305
Polar flagella	flgC	orf03309	AHA_2841	ASA_1490	B565_2605	AHML_15300
Polar flagella	flgD	orf03310	AHA_2840	ASA_1491	B565_2604	AHML_15295
Polar flagella	flgE	orf03311	AHA_2839	ASA_1492	B565_2603	AHML_15290
Polar flagella	flgF	orf03312	AHA_2838	ASA_1493	B565_2602	AHML_15285
Polar flagella	flgG	orf03313	AHA_2837	ASA_1494	B565_2601	AHML_15280
Polar flagella	flgH	orf03314	AHA_2836	ASA_1495	B565_2600	AHML_15275
Polar flagella	flgI	orf03315	AHA_2835	ASA_1496	B565_2599	AHML_15270
Polar flagella	flgJ	orf03316	AHA_2834	ASA_1497	B565_2598	AHML_15265
Polar flagella	flgK	orf03317	AHA_2833	ASA_1498	B565_2597	AHML_15260
Polar flagella	flgL	orf03318	AHA_2832	ASA_1499*	B565_2596	AHML_15255
Polar flagella	flgM	orf03304	AHA_2846	ASA_1485	B565_2610	AHML_15325
Polar flagella	flgN	orf03303	AHA_2847	ASA_1484	B565_2611	AHML_15330
Polar flagella	flhA	orf02877	AHA_1379	ASA_1351	B565_1113	AHML_07470
Polar flagella	flhB	orf02878	AHA_1378	ASA_1350	B565_1112	AHML_07465
Polar flagella	flhF	orf02876	AHA_1380	ASA_1352	B565_1114	AHML_07475
Polar flagella	flhG	orf02875	AHA_1381	ASA_1353	B565_1115	AHML_07480
Polar flagella	fliA	orf02874	AHA_1382	ASA_1354	B565_1116	AHML_07485
Polar flagella	fliE	orf02892	AHA_1364	ASA_1336	B565_1098	AHML_07395
Polar flagella	fliF	orf02891	AHA_1365	ASA_1337	B565_1099	AHML_07400
Polar flagella	fliG	orf02890	AHA_1366	ASA_1338	B565_1100	AHML_07405
Polar flagella	fliH	orf02889	AHA_1367	ASA_1339	B565_1101	AHML_07410
Polar flagella	fliI	orf02888	AHA_1368	ASA_1340	B565_1102	AHML_07415
Polar flagella	fliJ	orf02887	AHA_1369	ASA_1341	B565_1103	AHML_07420
Polar flagella	fliK	orf02886	AHA_1370	ASA_1342	B565_1104	AHML_07425
Polar flagella	fliL	orf02885	AHA_1371	ASA_1343	B565_1105	AHML_07430
Polar flagella	fliM	orf02884	AHA_1372	ASA_1344	B565_1106	AHML_07435
Polar flagella	fliN	orf02883	AHA_1373	ASA_1345	B565_1107	AHML_07440
Polar flagella	fliO	orf02882	AHA_1374	ASA_1346	B565_1108	AHML_07445
Polar flagella	fliP	orf02881	AHA_1375	ASA_1347	B565_1109	AHML_07450
Polar flagella	fliQ	orf02880	AHA_1376	ASA_1348	B565_1110	AHML_07455
Polar flagella	fliR	orf02879	AHA_1377	ASA_1349	B565_1111	AHML_07460
Polar flagella	flmD	-	AHA_4179	ASA_0149	-	AHML_09415
Polar flagella	flmH	-	AHA_4175	ASA_0153	-	AHML_11680
Polar flagella	flrA	orf03324	AHA_2826	ASA_1505*	B565_2590	AHML_15225
Polar flagella	flrB	orf03325	AHA_2825	ASA_1506	B565_2589	AHML_15220
Polar flagella	flrC	orf03326	AHA_2824	ASA_1507	B565_2588	AHML_15215
Polar flagella	maf-1	orf00837	AHA_1703	-	B565_1458	-
Polar flagella	maf-2	-	AHA_4181	ASA_0147	-	-
Polar flagella	motX	orf01590	AHA_0660	ASA_0660	B565_3496	AHML_03390
Polar flagella	motY	orf01272	AHA_2642	ASA_2493	-	AHML_14015
Polar flagella	nueA	-	AHA_4178	ASA_0150	-	AHML_14845
Polar flagella	nueB	-	AHA_4180	ASA_0148	-	AHML_09410
Polar flagella	pomA2	orf00604	AHA_3318	ASA_0993	B565_3201	AHML_17725
Polar flagella	pomA	orf02869	AHA_1387	ASA_1359	B565_1121	AHML_07510
Polar flagella	pomB2	orf00603	AHA_3317	ASA_1737	B565_3200	AHML_17720
		orf01198
Polar flagella	pomB	orf02868	AHA_1388	ASA_1360	B565_1122	AHML_07515
Tap type IV pili	tapA	-	AHA_3868	ASA_0414	-	AHML_20500
Tap type IV pili	tapB	orf00288	AHA_3869	ASA_0413	B565_0359	AHML_20505
Tap type IV pili	tapC	orf00289	AHA_3870	ASA_0412*	B565_0358	AHML_20510
Tap type IV pili	tapD	orf00290	AHA_3871	ASA_0411	B565_0357	AHML_20515
Tap type IV pili	tapF	orf01223	AHA_1757	ASA_2601*	B565_2370	AHML_09695
Tap type IV pili	tapM	orf00492	AHA_3194	ASA_1120	B565_0964	AHML_17120
Tap type IV pili	tapN	orf00491	AHA_3193	ASA_1121	B565_0965	AHML_17115
Tap type IV pili	tapO	orf00490	AHA_3192	ASA_1122	B565_0966	AHML_17110
Tap type IV pili	tapP	orf00489	AHA_3191	ASA_1123	B565_0967	AHML_17105
Tap type IV pili	tapQ	orf00488	AHA_3190	ASA_1124	B565_0968	AHML_17100
Tap type IV pili	tapT	orf01558	AHA_3665	ASA_3632	B565_3513	AHML_19295
Tap type IV pili	tapU	orf01557	AHA_3666	ASA_3633	B565_3512	AHML_19300
Tap type IV pili	tapV	orf01322	AHA_2681	ASA_2532	B565_1560	AHML_14210
Tap type IV pili	tapW	orf03872	AHA_2739	ASA_1634	B565_1398	AHML_14530
Tap type IV pili	tapY1	orf01622	AHA_0690	ASA_0692	B565_3465	AHML_03545
Tap type IV pili	tapY2	-	-	-	B565_3464	-
Tap type IV pili	tppA	orf01618	AHA_0691	ASA_0688	B565_3469	AHML_03550
Tap type IV pili	tppB	orf01619	AHA_0687	ASA_0689	B565_3468	AHML_03530
Tap type IV pili	tppC	orf01620	-	ASA_0690	B565_3467	-
Tap type IV pili	tppD	orf01621	-	ASA_0691	B565_3466	-
Tap type IV pili	tppE	orf01624	AHA_0686	ASA_0693	B565_3462	AHML_03525
Tap type IV pili	tppF	orf01530	AHA_3693	ASA_3659	B565_3457	AHML_19440
Type I fimbriae	fimA	-	AHA_0519	ASA_3725	B565_0475	AHML_02665
Type I fimbriae	fimC	-	AHA_0521	ASA_3727	B565_0477	AHML_02675
Type I fimbriae	fimD	-	AHA_0522	ASA_3728	B565_0478	AHML_02680
Type I fimbriae	fimE	-	AHA_0523	ASA_3729	B565_0479	AHML_02685
Type I fimbriae	fimF	-	AHA_0524	ASA_3730	B565_0480	AHML_02690
Secretion system
T2SS	exeA	orf00197	AHA_3785	ASA_0515	B565_2887	AHML_20105
T2SS	exeB	orf00199	AHA_3786	ASA_0514	B565_2888	AHML_20110
T2SS	exeC	orf00185	AHA_0568	ASA_3774	B565_2889	AHML_02905
T2SS	exeD	orf00184	AHA_0569	ASA_3775	B565_2890	AHML_02910
T2SS	exeE	orf00183	AHA_0570	ASA_3776	B565_2891	AHML_02915
T2SS	exeF	orf00182	AHA_0571	ASA_3777	B565_2892	AHML_02920
T2SS	exeG	orf00181	AHA_0572	ASA_3778	B565_2893	AHML_02925
T2SS	exeH	orf00180	AHA_0573	ASA_3779	B565_2894	AHML_02935
T2SS	exeI	orf00178	AHA_0574	ASA_3780	B565_2895	AHML_02940
T2SS	exeJ	orf00179	AHA_0575	ASA_3781	B565_2896	AHML_02945
T2SS	exeK	orf00177	AHA_0576	ASA_3782	B565_2897	AHML_02950
T2SS	exeL	orf00176	AHA_0577	ASA_3783	B565_2898	AHML_02955
T2SS	exeM	orf00175	AHA_0578	ASA_3784	B565_2899	AHML_02960
T2SS	exeN	orf00174	AHA_0579	ASA_3785	B565_2900	AHML_02965
T2SS	tapD	-	AHA_3871	ASA_0411	B565_0357	AHML_20515
T3SS	acr1	-	-	-	-	-
T3SS	acr2	-	-	-	-	-
T3SS	acrG	-	-	-	-	-
T3SS	acrH	-	-	-	-	-
T3SS	acrR	-	-	-	-	-
T3SS	acrV	-	-	-	-	-
T3SS	aexT	-	-	ASA_4266	-	-
T3SS	aopB	-	-	-	-	-
T3SS	aopD	-	-	-	-	-
T3SS	aopH	-	-	-	-	-
T3SS	aopN	-	-	-	-	-
T3SS	aopO	-	-	-	-	-
T3SS	aopX	-	-	-	-	-
T3SS	ascB	-	-	-	-	-
T3SS	ascC	-	-	-	-	-
T3SS	ascD	-	-	-	-	-
T3SS	ascE	-	-	-	-	-
T3SS	ascF	-	-	-	-	-
T3SS	ascG	-	-	-	-	-
T3SS	ascH	-	-	-	-	-
T3SS	ascI	-	-	-	-	-
T3SS	ascJ	-	-	-	-	-
T3SS	ascK	-	-	-	-	-
T3SS	ascL	-	-	-	-	-
T3SS	ascN	-	-	-	-	-
T3SS	ascO	-	-	-	-	-
T3SS	ascP	-	-	-	-	-
T3SS	ascQ	-	-	-	-	-
T3SS	ascR	-	-	-	-	-
T3SS	ascS	-	-	-	-	-
T3SS	ascT	-	-	-	-	-
T3SS	ascU	-	-	-	-	-
T3SS	ascV	-	-	-	-	-
T3SS	ascX	-	-	-	-	-
T3SS	ascY	-	-	-	-	-
T3SS	ati1	-	-	-	-	-
T3SS	ati2	-	-	-	-	-
T3SS	exsA	-	-	-	-	-
T3SS	exsB	-	-	-	-	-
T3SS	exsC	-	-	-	-	-
T3SS	exsD	-	-	-	-	-
T3SS	exsE	-	-	-	-	-
T3SS	sycH	-	-	-	-	-
T3SS	sycO	-	-	-	-	-
T3SS	sycX	-	-	-	-	-
T6SS	--	orf00968	AHA_1847	ASA_2456	-	-
T6SS	atsA	-	AHA_1828	-	-	-
T6SS	atsB	-	AHA_1829	-	-	-
T6SS	atsC	-	AHA_1830	-	-	-
T6SS	atsD	orf00952	AHA_1831	ASA_0454	-	-
T6SS	atsG	orf00955	AHA_1834	ASA_2468	-	-
T6SS	atsH	orf00956	AHA_1835	ASA_2467	-	-
T6SS	atsI	orf00957	AHA_1836	ASA_2466	-	-
T6SS	atsJ	orf00958	AHA_1837	ASA_2465	-	-
T6SS	atsK	orf00959	AHA_1838	ASA_2464	-	-
T6SS	atsL	orf00960	AHA_1839	ASA_2463	-	-
T6SS	atsP	orf00964	AHA_1843	ASA_2459	-	-
T6SS	atsQ	orf00965	AHA_1844	-	-	-
T6SS	atsS	orf00967	AHA_1846	ASA_2457	-	-
T6SS	clpV1	orf00962	AHA_1841	ASA_2461	-	-
T6SS	dotU	orf00961	AHA_1840	ASA_2462	-	-
T6SS	hcp1	-	AHA_1118	-	-	AHML_05970
T6SS	hcp	orf00948	AHA_1826	-	-	AHML_10025
		orf01715
T6SS	vasH	orf00963	AHA_1842	ASA_2460	-	-
T6SS	vasK/atsR	orf00966	AHA_1845	-	-	-
T6SS	vgrG1	-	AHA_1119	-	-	AHML_05975
T6SS	vgrG2	orf00949	AHA_1827	-	-	AHML_10030
T6SS	vgrG3	orf00969	AHA_1848	-	-	-
T6SS	vipA	orf00953	AHA_1832	ASA_2470	-	-
T6SS	vipB	orf00954	AHA_1833	-	-	-
Toxin
Aerolysin AerA/Cytotoxic enterotoxin Act	aerA/act	-	AHA_0438	ASA_3906	B565_3626	AHML_02265
Extracellular hemolysin AHH1	ahh1	-	AHA_1512	ASA_2854	-	AHML_08400
Heat-stable cytotonic enterotoxin, Ast	ast	-	AHA_0804	-	-	AHML_04100
Hemolysin HlyA	hlyA	orf03407	AHA_2809	ASA_1523	B565_2574	AHML_15145
Hemolysin III	--	orf03970	AHA_3493	ASA_0824	B565_0799	AHML_18530
The repeat in toxin (RTX)	rtxA	-	AHA_1359	-	-	AHML_07370
The repeat in toxin (RTX)	rtxB	-	AHA_1356	-	-	-
The repeat in toxin (RTX)	rtxC	-	AHA_1358	-	-	-
The repeat in toxin (RTX)	rtxD	-	AHA_1355	-	-	-
The repeat in toxin (RTX)	rtxE	-	AHA_1354	-	-	-
The repeat in toxin (RTX)	rtxH	-	AHA_1357	-	-	-
Thermostable hemolysin (TH)	--	orf00513	AHA_3217	ASA_1096	B565_0938	AHML_17235
Antiphagocytosis
Capsular polysaccharide (Vibrio)	wbfY	orf03277	-	-	-	-
Immune evasion
Capsule (Acinetobacter)	--	orf02476	-	-	-	-
Stress adaptation
Catalase-peroxidase (Mycobacterium)	katG	orf01150	-	-	-	-
